# Supplementary material for: Correlation between self-regulatory fatigue and physical activity in lung cancer patients undergoing comprehensive treatment
Source: PLoS One. 2026 Jan 16;21(1):e0341077. doi: 10.1371/journal.pone.0341077 (PMC12810903; doi:10.1371/journal.pone.0341077)
Supplement: S1 File — (ZIP) [file pone.0341077.s001.zip]

Archive with 8 entries (5 files):
- Supporting information (1)/
- Supporting information (1)/.DS_Store
- __MACOSX/
- __MACOSX/Supporting information (1)/
- __MACOSX/Supporting information (1)/._.DS_Store
- Supporting information (1)/data.xlsx
- __MACOSX/Supporting information (1)/._data.xlsx
- __MACOSX/._Supporting information (1)
