# Supplementary material for: Correlation between self-regulatory fatigue and physical activity in lung cancer patients undergoing comprehensive treatment
Source: PLoS One. 2026 Jan 16;21(1):e0341077. doi: 10.1371/journal.pone.0341077 (PMC12810903; doi:10.1371/journal.pone.0341077)
Supplement: S1 File — (ZIP) [file pone.0341077.s001.zip › Supporting information (1)/data.xlsx]

## Sheet: Sheet1
sex	Age	Education Level	Occupation	Marital Status	BMI	Residence Type	Medical Insurance Type	Family income per month	Smoking Status	Diagnosis	Disease Stage	Disease Duration	Pre-Diagnosis Exercise Habits	Level of Knowledge About Exercise	Perceived Need to Learn About Exercise	Sources of Exercise Information (Media)	Sources of Exercise Information (Healthcare Providers)	Sources of Exercise Information (Community Health Centers)	Sources of Exercise Information (All of the Above)	I feel energetic	I can set goals very easily	It's very difficult for me to carry out my exercise plan	I once had the urge to destroy something	Making a decision is not a problem for me	I always think about some unpleasant things	I get depressed very easily	I try to avoid discussing or thinking about the things that trouble me	I can handle stress very well	I always can't control myself from losing my temper	It's very easy for me to keep in touch with my friends	I cry very easily	It's difficult for me to remember something	It's very easy for me to stick to a healthy diet	I'm always moody	I once had the urge to beat or hurt others	In the past 7 days, how many days at work have you participated in heavy physical activities (such as carrying or lifting heavy objects, digging, climbing stairs, etc.) for more than 10 minutes? (Note: Activities outside of work are not included	During these few days, the average time you spent on these heavy physical activities at work each day was () minutes	In the past 7 days, how many days have you participated in moderate-intensity physical activities (such as lifting small items, etc.) at work for more than 10 minutes (note that activities outside of work are not included)?	During these few days, the average time you spent on moderate-intensity physical activity at work each day was () minutes	In the past 7 days, how many days did you walk for more than 10 minutes at work (note: This does not include the walking time on your way to and from work)?	During these few days, the average time you spent walking at work each day was () minutes	How many days did you go out by car in the past 7 days?	During these few days, the average time you spent on the vehicle each day was () minutes	In the past 7 days, how many days have you gone out by bike for more than 10 minutes?	During these few days, the average time you spend cycling each day is () minutes	In the past 7 days, how many days have you gone out on foot for more than 10 minutes?	During these few days, your average daily walking time is () minutes	In the past 7 days, how many days have you participated in heavy physical household chores outdoors (in the yard) (such as carrying heavy objects, chopping firewood, etc.) for more than 10 minutes?	During these few days, the average time you spend on heavy physical labor activities each day is () minutes
Male	>60	Junior high school	Unemployed	In a relationship	[24.0~28.0)	Urban	Urban Employee Basic Medical Insurance	¥2,000-¥5,000	Current smoker	Squamous cell carcinoma	StageⅣ	<1 year	5-6 times per week	Some knowledge	Neutral	None	None	None	All of the Above	2	4	4	2	2	4	4	2	4	5	5	2	4	1	5	3	0	0	0	0	0	0	0	0	0	0	0	0	0	0
Male	>60	Senior high school	Retired	In a relationship	<18.5	Urban	Urban Employee Basic Medical Insurance	¥2,000-¥5,000	Current smoker	Adenocarcinoma	StageⅣ	1-5 years	5-6 times per week	Some knowledge	Necessary	None	None	None	All of the Above	5	5	3	2	2	5	4	4	4	5	2	4	4	5	4	2	0	0	0	0	0	0	0	0	0	0	0	0	0	0
Male	>60	Primary school or below	Farming	In a relationship	[24.0~28.0)	Urban	Urban Employee Basic Medical Insurance	¥2,000-¥5,000	Never smoker	Small cell lung cancer	StageⅣ	<1 year	Daily exercise	Some knowledge	Neutral	None	None	None	All of the Above	3	3	4	2	2	4	4	2	4	4	4	2	4	4	4	2	0	0	0	0	0	0	0	0	0	0	0	0	0	0
Male	(50, 60]	Junior high school	Unemployed	In a relationship	[24.0~28.0)	Urban	Urban Employee Basic Medical Insurance	¥2,000-¥5,000	Former smoker	Adenocarcinoma	StageⅣ	>5 years	5-6 times per week	Some knowledge	Neutral	None	None	None	All of the Above	1	1	1	1	1	2	1	2	2	2	5	2	5	1	2	1	0	0	0	0	0	0	5	20	0	0	0	0	0	0
Male	>60	Junior high school	Retired	In a relationship	<18.5	Urban	Urban Employee Basic Medical Insurance	¥2,000-¥5,000	Current smoker	Small cell lung cancer	StageⅣ	>5 years	Never exercise	No knowledge	Unnecessary	None	None	None	All of the Above	4	4	4	2	3	4	4	4	4	4	2	2	4	3	4	2	0	0	0	0	0	0	0	0	0	0	0	0	0	0
Female	>60	Primary school or below	Retired	In a relationship	[18.5, 24.0)	Rural	Urban-Rural Resident Basic Medical Insurance	<¥2,000	Current smoker	Small cell lung cancer	StageⅣ	<1 year	5-6 times per week	No knowledge	Unnecessary	None	None	None	All of the Above	2	2	2	3	2	4	4	4	3	5	2	2	2	2	5	2	5	360	5	30	5	15	0	0	5	10	2	20	2	30
Female	>60	Junior high school	Retired	In a relationship	[24.0~28.0)	Urban	Urban Employee Basic Medical Insurance	¥2,000-¥5,000	Never smoker	Adenocarcinoma	StageⅣ	1-5 years	Never exercise	No knowledge	Unnecessary	None	None	None	All of the Above	2	3	4	1	2	2	2	2	2	2	4	2	4	1	1	1	0	0	0	0	0	0	5	20	0	0	0	0	0	0
Male	>60	Primary school or below	Farming	In a relationship	[18.5, 24.0)	Urban	Urban Employee Basic Medical Insurance	<¥2,000	Former smoker	Squamous cell carcinoma	StageⅣ	<1 year	5-6 times per week	No knowledge	Neutral	None	None	None	All of the Above	4	3	4	4	2	4	4	3	4	3	4	2	2	2	4	4	0	0	0	0	0	0	0	0	0	0	5	30	0	0
Male	>60	Primary school or below	Unemployed	In a relationship	[18.5, 24.0)	Urban	Urban Employee Basic Medical Insurance	¥2,000-¥5,000	Former smoker	Squamous cell carcinoma	StageⅣ	>5 years	5-6 times per week	Moderate knowledge	Necessary	None	None	None	All of the Above	3	3	3	1	2	1	3	3	2	4	4	2	4	2	4	1	0	0	0	0	0	0	0	0	0	0	0	0	0	0
Female	>60	Junior high school	Unemployed	In a relationship	<18.5	Rural	Urban Employee Basic Medical Insurance	<¥2,000	Never smoker	Adenocarcinoma	StageⅣ	<1 year	5-6 times per week	No knowledge	Necessary	None	None	None	All of the Above	4	4	4	1	3	3	3	4	3	4	4	3	4	2	4	1	0	0	0	0	0	0	0	0	0	0	0	0	0	0
Male	>60	Primary school or below	Unemployed	In a relationship	[18.5, 24.0)	Rural	Urban Employee Basic Medical Insurance	¥2,000-¥5,000	Former smoker	Adenocarcinoma	StageⅢ	1-5 years	Daily exercise	Some knowledge	Neutral	None	None	None	All of the Above	3	3	4	1	2	2	2	2	3	2	2	2	4	2	2	2	0	0	0	0	0	0	0	0	0	0	0	0	0	0
Female	(50, 60]	Primary school or below	Unemployed	In a relationship	[18.5, 24.0)	Urban	Urban Employee Basic Medical Insurance	¥2,000-¥5,000	Never smoker	Adenocarcinoma	StageⅣ	1-5 years	Daily exercise	Moderate knowledge	Necessary	None	None	None	All of the Above	1	1	1	1	1	1	5	1	2	1	3	1	2	2	1	1	0	0	0	0	0	0	2	30	0	0	0	0	0	0
Male	>60	Primary school or below	Retired	In a relationship	[24.0~28.0)	Urban	Urban Employee Basic Medical Insurance	¥2,000-¥5,000	Never smoker	Squamous cell carcinoma	StageⅣ	>5 years	Daily exercise	Some knowledge	Necessary	None	None	None	All of the Above	4	5	5	1	1	4	4	2	3	4	4	2	1	1	1	1	0	0	0	0	0	0	0	0	0	0	0	0	0	0
Female	(50, 60]	Senior high school	Unemployed	In a relationship	[18.5, 24.0)	Urban	Urban Employee Basic Medical Insurance	<¥2,000	Former smoker	Adenocarcinoma	StageⅣ	<1 year	5-6 times per week	Moderate knowledge	Necessary	None	None	None	All of the Above	3	4	5	1	1	2	2	2	2	3	4	2	2	1	3	1	0	0	0	0	0	0	0	0	0	0	0	0	0	0
Male	>60	Primary school or below	Unemployed	In a relationship	[18.5, 24.0)	Urban	Urban Employee Basic Medical Insurance	<¥2,000	Former smoker	Adenocarcinoma	StageⅣ	<1 year	5-6 times per week	Some knowledge	Necessary	None	Healthcare Providers	None	None	4	4	4	1	2	2	2	2	2	2	2	2	4	4	1	1	0	0	0	0	0	0	0	0	0	0	0	0	0	0
Male	>60	Primary school or below	Unemployed	In a relationship	[18.5, 24.0)	Urban	Urban Employee Basic Medical Insurance	¥2,000-¥5,000	Never smoker	Squamous cell carcinoma	StageⅣ	1-5 years	Daily exercise	Some knowledge	Necessary	None	None	Community Health Centers	None	2	2	2	1	2	1	2	2	2	3	4	2	1	2	3	1	0	0	0	0	0	0	0	0	0	0	0	0	0	0
Male	>60	Junior high school	Retired	In a relationship	<18.5	Urban	Urban Employee Basic Medical Insurance	¥2,000-¥5,000	Never smoker	Adenocarcinoma	StageⅣ	<1 year	5-6 times per week	Some knowledge	Neutral	None	None	Community Health Centers	None	5	5	5	1	2	4	4	1	3	1	1	3	4	5	3	1	0	0	0	0	0	0	0	0	0	0	0	0	0	0
Male	>60	Junior high school	Retired	In a relationship	[18.5, 24.0)	Urban	Urban Employee Basic Medical Insurance	¥5,001-¥10,000	Never smoker	Squamous cell carcinoma	StageⅢ	<1 year	Daily exercise	Moderate knowledge	Necessary	None	None	None	All of the Above	4	4	4	1	2	1	2	2	2	2	4	2	4	3	2	1	0	0	0	0	0	0	0	0	0	0	0	0	0	0
Male	>60	Primary school or below	Retired	In a relationship	[24.0~28.0)	Urban	Urban Employee Basic Medical Insurance	¥5,001-¥10,000	Never smoker	Squamous cell carcinoma	StageⅣ	1-5 years	Daily exercise	Moderate knowledge	Necessary	None	Healthcare Providers	Community Health Centers	None	2	4	4	1	2	1	2	2	2	1	5	1	1	2	1	1	0	0	0	0	0	0	0	0	0	0	0	0	0	0
Female	>60	Primary school or below	Unemployed	In a relationship	[24.0~28.0)	Rural	Urban-Rural Resident Basic Medical Insurance	¥2,000-¥5,000	Never smoker	Adenocarcinoma	StageⅢ	>5 years	5-6 times per week	Some knowledge	Necessary	None	Healthcare Providers	Community Health Centers	None	3	4	2	1	3	2	2	3	4	3	4	2	2	2	4	1	0	0	0	0	0	0	0	0	0	0	0	0	0	0
Female	>60	Primary school or below	Retired	In a relationship	<18.5	Urban	Urban Employee Basic Medical Insurance	¥2,000-¥5,000	Never smoker	Adenocarcinoma	StageⅣ	1-5 years	5-6 times per week	No knowledge	Neutral	None	None	Community Health Centers	None	5	5	5	1	2	2	3	2	4	4	4	3	2	5	4	1	0	0	0	0	0	0	0	0	0	0	0	0	0	0
Male	(50, 60]	Primary school or below	Farming	In a relationship	<18.5	Urban	Urban-Rural Resident Basic Medical Insurance	<¥2,000	Never smoker	Adenocarcinoma	StageⅡ	<1 year	5-6 times per week	Moderate knowledge	Necessary	None	Healthcare Providers	None	None	2	3	2	1	2	3	2	2	2	3	4	2	1	2	1	1	0	0	0	0	0	0	0	0	0	0	0	0	0	0
Female	(50, 60]	Primary school or below	Retired	In a relationship	<18.5	Rural	Urban-Rural Resident Basic Medical Insurance	¥2,000-¥5,000	Never smoker	Adenocarcinoma	StageⅣ	1-5 years	Daily exercise	Moderate knowledge	Necessary	None	None	None	All of the Above	5	5	5	1	4	5	5	4	4	5	2	4	2	5	5	1	0	0	0	0	0	0	0	0	0	0	0	0	0	0
Male	>60	Primary school or below	Retired	In a relationship	<18.5	Urban	Urban Employee Basic Medical Insurance	¥2,000-¥5,000	Never smoker	Adenocarcinoma	StageⅣ	<1 year	Daily exercise	Some knowledge	Necessary	Media	Healthcare Providers	None	None	4	4	3	1	2	1	2	2	2	2	4	2	3	4	1	1	0	0	0	0	0	0	0	0	0	0	0	0	0	0
Male	>60	Primary school or below	Farming	In a relationship	[18.5, 24.0)	Urban	Urban Employee Basic Medical Insurance	¥2,000-¥5,000	Former smoker	Squamous cell carcinoma	StageⅢ	<1 year	Daily exercise	Moderate knowledge	Necessary	None	Healthcare Providers	Community Health Centers	None	2	2	1	1	2	2	2	4	2	1	4	2	2	1	2	1	0	0	0	0	0	0	7	15	0	0	0	0	0	0
Male	>60	Primary school or below	Retired	In a relationship	[18.5, 24.0)	Urban	Urban Employee Basic Medical Insurance	¥5,001-¥10,000	Never smoker	Adenocarcinoma	StageⅣ	<1 year	Daily exercise	Moderate knowledge	Necessary	None	Healthcare Providers	Community Health Centers	None	3	4	4	1	2	2	2	2	2	2	4	2	4	2	2	2	0	0	0	0	0	0	0	0	0	0	0	0	0	0
Female	>60	Primary school or below	Retired	In a relationship	[24.0~28.0)	Urban	Urban-Rural Resident Basic Medical Insurance	<¥2,000	Never smoker	Adenocarcinoma	StageⅢ	<1 year	Daily exercise	Some knowledge	Neutral	None	None	Community Health Centers	None	2	3	2	1	2	5	3	2	2	2	4	2	4	1	2	1	0	0	0	0	0	0	1	10	0	0	0	0	0	0
Female	>60	Primary school or below	Retired	Single (included divorced or widowed)	[18.5, 24.0)	Urban	Urban Employee Basic Medical Insurance	<¥2,000	Never smoker	Adenocarcinoma	StageⅣ	1-5 years	5-6 times per week	No knowledge	Unnecessary	None	None	Community Health Centers	None	5	5	5	1	3	5	4	1	4	3	2	2	2	4	3	1	0	0	0	0	0	0	0	0	0	0	0	0	0	0
Female	(50, 60]	Junior high school	Unemployed	In a relationship	<18.5	Rural	Urban-Rural Resident Basic Medical Insurance	<¥2,000	Never smoker	Adenocarcinoma	StageⅣ	1-5 years	Daily exercise	Moderate knowledge	Necessary	None	None	Community Health Centers	None	5	5	1	1	2	4	5	2	3	3	4	3	4	5	4	1	0	0	0	0	0	0	0	0	0	0	0	0	0	0
Male	(50, 60]	Junior high school	Unemployed	In a relationship	[18.5, 24.0)	Urban	Urban Employee Basic Medical Insurance	<¥2,000	Never smoker	Squamous cell carcinoma	StageⅣ	<1 year	Daily exercise	Moderate knowledge	Necessary	None	Healthcare Providers	Community Health Centers	None	2	2	1	1	1	2	1	1	1	2	5	1	4	1	1	1	0	0	0	0	0	0	0	0	0	0	0	0	0	0
Female	(50, 60]	Junior high school	Unemployed	In a relationship	[18.5, 24.0)	Rural	Urban-Rural Resident Basic Medical Insurance	¥2,000-¥5,000	Never smoker	Adenocarcinoma	StageⅣ	1-5 years	Daily exercise	Moderate knowledge	Necessary	None	None	None	All of the Above	4	4	4	1	2	4	4	2	2	2	2	4	3	5	1	1	0	0	0	0	0	0	5	15	0	0	0	0	0	0
Female	>60	Senior high school	Retired	In a relationship	[18.5, 24.0)	Rural	Urban-Rural Resident Basic Medical Insurance	¥2,000-¥5,000	Never smoker	Adenocarcinoma	StageⅣ	1-5 years	Daily exercise	Moderate knowledge	Necessary	None	None	Community Health Centers	None	5	5	2	5	5	5	5	2	4	1	3	4	4	2	1	1	0	0	0	0	0	0	0	0	0	0	0	0	0	0
Male	>60	Junior high school	Retired	In a relationship	[18.5, 24.0)	Urban	Urban Employee Basic Medical Insurance	¥2,000-¥5,000	Never smoker	Squamous cell carcinoma	StageⅢ	1-5 years	Daily exercise	Some knowledge	Necessary	None	Healthcare Providers	Community Health Centers	None	3	4	4	1	2	2	1	1	2	1	4	1	1	2	1	1	0	0	0	0	0	0	5	20	0	0	0	0	0	0
Male	(50, 60]	Primary school or below	Unemployed	In a relationship	>28.0	Urban	Urban Employee Basic Medical Insurance	¥2,000-¥5,000	Never smoker	Adenocarcinoma	StageⅣ	>5 years	5-6 times per week	Moderate knowledge	Necessary	None	None	None	All of the Above	5	5	5	1	1	4	4	4	3	5	4	3	2	4	5	1	0	0	0	0	0	0	0	0	0	0	0	0	0	0
Female	>60	Primary school or below	Retired	In a relationship	[24.0~28.0)	Urban	Urban Employee Basic Medical Insurance	¥2,000-¥5,000	Never smoker	Adenocarcinoma	StageⅣ	1-5 years	Daily exercise	Moderate knowledge	Necessary	None	None	None	All of the Above	3	4	4	1	2	4	3	1	3	4	4	2	3	1	3	1	0	0	0	0	0	0	0	0	0	0	0	0	0	0
Male	>60	Junior high school	Retired	In a relationship	[18.5, 24.0)	Urban	Out-of-pocket	¥2,000-¥5,000	Never smoker	Adenocarcinoma	StageⅢ	1-5 years	Daily exercise	Some knowledge	Necessary	Media	Healthcare Providers	None	None	4	4	5	1	2	4	4	4	3	4	3	2	2	5	4	1	0	0	0	0	0	0	0	0	0	0	0	0	0	0
Female	>60	Primary school or below	Retired	In a relationship	>28.0	Urban	Urban Employee Basic Medical Insurance	¥2,000-¥5,000	Never smoker	Adenocarcinoma	StageⅣ	1-5 years	Daily exercise	Some knowledge	Necessary	None	None	None	All of the Above	5	5	4	1	2	4	5	1	3	2	5	3	4	5	2	1	0	0	0	0	0	0	5	20	0	0	0	0	0	0
Female	>60	Primary school or below	Unemployed	In a relationship	[24.0~28.0)	Urban	Urban Employee Basic Medical Insurance	¥2,000-¥5,000	Never smoker	Adenocarcinoma	StageⅡ	<1 year	Daily exercise	Moderate knowledge	Necessary	None	None	Community Health Centers	None	5	2	2	1	2	4	4	2	2	4	4	2	3	2	5	1	0	0	0	0	0	0	0	0	0	0	6	30	0	0
Male	[18, 50]	Junior high school	Unemployed	In a relationship	[18.5, 24.0)	Urban	Urban Employee Basic Medical Insurance	<¥2,000	Never smoker	Small cell lung cancer	StageⅣ	1-5 years	Daily exercise	Moderate knowledge	Necessary	Media	Healthcare Providers	None	None	3	4	2	1	2	4	3	2	2	2	4	2	4	2	1	1	0	0	0	0	0	0	0	0	0	0	0	0	0	0
Female	>60	Primary school or below	Unemployed	In a relationship	[18.5, 24.0)	Urban	Urban Employee Basic Medical Insurance	¥2,000-¥5,000	Former smoker	Adenocarcinoma	StageⅣ	<1 year	Daily exercise	Moderate knowledge	Necessary	None	None	None	All of the Above	2	2	1	1	2	1	1	1	2	4	4	2	4	1	4	1	0	0	0	0	0	0	0	0	0	0	0	0	0	0
Male	>60	Junior high school	Retired	In a relationship	[18.5, 24.0)	Urban	Urban Employee Basic Medical Insurance	¥2,000-¥5,000	Never smoker	Small cell lung cancer	StageⅣ	<1 year	Daily exercise	Moderate knowledge	Necessary	None	None	None	All of the Above	2	2	2	1	2	4	2	2	2	2	4	2	3	1	1	1	0	0	0	0	0	0	3	30	0	0	0	0	0	0
Male	>60	Primary school or below	Unemployed	In a relationship	[18.5, 24.0)	Rural	Urban-Rural Resident Basic Medical Insurance	<¥2,000	Never smoker	Adenocarcinoma	StageⅣ	1-5 years	Daily exercise	Moderate knowledge	Necessary	None	None	None	All of the Above	5	5	5	1	2	4	4	2	1	5	5	1	5	2	5	1	0	0	0	0	0	0	0	0	0	0	0	0	0	0
Female	>60	Primary school or below	Retired	In a relationship	<18.5	Urban	Urban Employee Basic Medical Insurance	<¥2,000	Never smoker	Adenocarcinoma	StageⅢ	1-5 years	Daily exercise	Moderate knowledge	Necessary	None	None	None	All of the Above	3	4	2	1	2	2	2	2	2	2	2	2	4	2	1	1	0	0	0	0	0	0	0	0	0	0	0	0	0	0
Female	>60	Junior high school	Unemployed	In a relationship	[24.0~28.0)	Rural	Urban-Rural Resident Basic Medical Insurance	<¥2,000	Never smoker	Adenocarcinoma	Stage I	<1 year	Daily exercise	Some knowledge	Necessary	Media	Healthcare Providers	None	None	5	5	3	1	2	4	3	2	2	2	2	3	4	2	3	1	0	0	0	0	0	0	0	0	0	0	0	0	0	0
Female	>60	Primary school or below	Farming	In a relationship	[18.5, 24.0)	Rural	Urban-Rural Resident Basic Medical Insurance	<¥2,000	Never smoker	Adenocarcinoma	StageⅢ	1-5 years	Daily exercise	Moderate knowledge	Neutral	None	None	None	All of the Above	2	2	2	1	1	2	2	2	2	2	4	2	2	2	1	1	0	0	7	120	7	15	1	120	0	0	0	0	0	0
Male	>60	Junior high school	Retired	In a relationship	[24.0~28.0)	Urban	Urban Employee Basic Medical Insurance	<¥2,000	Never smoker	Adenocarcinoma	StageⅢ	1-5 years	Daily exercise	Some knowledge	Neutral	None	None	Community Health Centers	None	3	4	4	1	2	2	2	2	2	4	2	2	4	5	4	1	0	0	0	0	0	0	0	0	0	0	0	0	0	0
Male	>60	Associate degree	Retired	In a relationship	[18.5, 24.0)	Urban	Urban Employee Basic Medical Insurance	¥5,001-¥10,000	Former smoker	Adenocarcinoma	StageⅣ	1-5 years	Daily exercise	Moderate knowledge	Necessary	None	Healthcare Providers	Community Health Centers	None	5	5	5	1	1	3	2	1	2	5	5	2	4	1	4	1	0	0	0	0	0	0	0	0	0	0	0	0	0	0
Male	>60	Associate degree	Unemployed	In a relationship	[18.5, 24.0)	Urban	Urban Employee Basic Medical Insurance	¥2,000-¥5,000	Never smoker	Small cell lung cancer	StageⅣ	<1 year	5-6 times per week	Some knowledge	Neutral	None	None	None	All of the Above	5	5	5	1	2	5	5	4	4	4	2	3	4	2	4	1	0	0	0	0	0	0	0	0	0	0	0	0	0	0
Female	(50, 60]	Junior high school	Unemployed	In a relationship	<18.5	Urban	Urban Employee Basic Medical Insurance	<¥2,000	Never smoker	Squamous cell carcinoma	StageⅣ	1-5 years	Daily exercise	Moderate knowledge	Necessary	None	None	None	All of the Above	4	4	2	1	2	3	3	2	2	2	4	2	4	2	1	1	0	0	0	0	0	0	0	0	0	0	0	0	0	0
Female	>60	Primary school or below	Unemployed	In a relationship	>28.0	Urban	Urban-Rural Resident Basic Medical Insurance	¥5,001-¥10,000	Never smoker	Squamous cell carcinoma	StageⅣ	<1 year	Daily exercise	Moderate knowledge	Necessary	None	None	None	All of the Above	2	2	2	1	2	2	2	2	2	2	4	2	2	2	1	1	0	0	0	0	0	0	0	0	0	0	0	0	0	0
Male	(50, 60]	Primary school or below	Unemployed	In a relationship	>28.0	Urban	Urban Employee Basic Medical Insurance	¥2,000-¥5,000	Never smoker	Squamous cell carcinoma	StageⅡ	<1 year	3-4 times per week	No knowledge	Neutral	None	None	None	All of the Above	2	2	2	1	2	1	1	1	1	1	5	1	1	1	1	1	0	0	0	0	0	0	5	15	0	0	0	0	0	0
Female	>60	Junior high school	Retired	In a relationship	[24.0~28.0)	Rural	Urban-Rural Resident Basic Medical Insurance	<¥2,000	Never smoker	Squamous cell carcinoma	StageⅣ	<1 year	Daily exercise	Moderate knowledge	Necessary	None	None	None	All of the Above	4	5	5	1	2	4	4	2	2	4	3	3	4	2	4	2	0	0	0	0	0	0	0	0	0	0	0	0	0	0
Male	[18, 50]	Junior high school	Unemployed	In a relationship	<18.5	Urban	Urban Employee Basic Medical Insurance	¥2,000-¥5,000	Former smoker	Small cell lung cancer	StageⅣ	<1 year	Daily exercise	Moderate knowledge	Necessary	None	None	None	All of the Above	2	2	3	1	4	4	3	4	4	4	4	2	2	2	4	1	0	0	0	0	0	0	0	0	0	0	0	0	0	0
Female	>60	Primary school or below	Retired	In a relationship	>28.0	Urban	Urban Employee Basic Medical Insurance	¥2,000-¥5,000	Never smoker	Adenocarcinoma	StageⅢ	>5 years	Daily exercise	Some knowledge	Neutral	None	Healthcare Providers	Community Health Centers	None	1	4	4	1	1	1	1	1	1	1	5	1	4	1	1	1	0	0	0	0	0	0	2	60	0	0	0	0	0	0
Male	>60	Junior high school	Retired	In a relationship	[18.5, 24.0)	Urban	Urban Employee Basic Medical Insurance	<¥2,000	Never smoker	Adenocarcinoma	StageⅣ	1-5 years	Daily exercise	Some knowledge	Necessary	None	None	Community Health Centers	None	4	5	5	1	1	4	3	3	3	3	4	3	4	4	3	1	0	0	0	0	0	0	0	0	0	0	0	0	0	0
Female	>60	Primary school or below	Unemployed	In a relationship	<18.5	Urban	Urban Employee Basic Medical Insurance	<¥2,000	Never smoker	Adenocarcinoma	StageⅣ	1-5 years	Daily exercise	Some knowledge	Neutral	Media	Healthcare Providers	None	None	4	5	5	1	2	4	4	4	1	1	5	4	2	2	1	1	0	0	0	0	0	0	1	30	0	0	0	0	0	0
Male	>60	Primary school or below	Retired	In a relationship	>28.0	Rural	Urban-Rural Resident Basic Medical Insurance	<¥2,000	Never smoker	Squamous cell carcinoma	StageⅢ	<1 year	Daily exercise	Moderate knowledge	Neutral	Media	Healthcare Providers	None	None	5	5	4	1	1	2	2	2	1	3	4	1	3	3	3	1	0	0	0	0	0	0	0	0	0	0	0	0	0	0
Female	[18, 50]	Senior high school	Retired	In a relationship	[18.5, 24.0)	Urban	Urban Employee Basic Medical Insurance	¥5,001-¥10,000	Never smoker	Adenocarcinoma	StageⅣ	<1 year	Daily exercise	Some knowledge	Unnecessary	None	None	None	All of the Above	4	5	4	1	1	3	3	3	2	2	2	3	3	4	2	1	0	0	0	0	0	0	0	0	0	0	0	0	0	0
Male	(50, 60]	Junior high school	Employed	In a relationship	[24.0~28.0)	Urban	Urban Employee Basic Medical Insurance	¥2,000-¥5,000	Former smoker	Squamous cell carcinoma	StageⅢ	<1 year	Daily exercise	Moderate knowledge	Necessary	Media	Healthcare Providers	None	None	3	3	2	1	1	2	2	2	2	1	4	2	3	3	2	2	0	0	0	0	0	0	0	0	0	0	0	0	0	0
Male	>60	Junior high school	Retired	In a relationship	[18.5, 24.0)	Urban	Urban-Rural Resident Basic Medical Insurance	¥2,000-¥5,000	Former smoker	Squamous cell carcinoma	StageⅣ	1-5 years	Daily exercise	Moderate knowledge	Necessary	None	None	None	All of the Above	2	2	2	1	2	1	2	2	2	1	4	1	2	2	1	1	0	0	0	0	0	0	0	0	0	0	0	0	0	0
Male	(50, 60]	Primary school or below	Unemployed	In a relationship	[24.0~28.0)	Rural	Urban-Rural Resident Basic Medical Insurance	¥2,000-¥5,000	Never smoker	Small cell lung cancer	StageⅣ	1-5 years	Daily exercise	Some knowledge	Necessary	None	None	None	All of the Above	2	5	2	1	3	3	2	2	3	3	4	2	2	2	2	1	0	0	0	0	0	0	0	0	0	0	0	0	0	0
Female	>60	Primary school or below	Retired	In a relationship	>28.0	Rural	Urban-Rural Resident Basic Medical Insurance	¥2,000-¥5,000	Never smoker	Adenocarcinoma	StageⅣ	1-5 years	Daily exercise	Some knowledge	Neutral	None	None	Community Health Centers	None	5	5	5	1	2	3	4	3	2	2	4	2	2	4	2	1	0	0	0	0	0	0	0	0	0	0	0	0	0	0
Male	>60	Primary school or below	Retired	In a relationship	<18.5	Urban	Urban Employee Basic Medical Insurance	<¥2,000	Never smoker	Adenocarcinoma	StageⅣ	<1 year	Daily exercise	Moderate knowledge	Necessary	None	None	None	All of the Above	2	5	1	1	2	2	4	2	2	1	4	2	1	2	1	1	0	0	0	0	0	0	0	0	0	0	0	0	0	0
Male	(50, 60]	Primary school or below	Unemployed	In a relationship	[18.5, 24.0)	Rural	Urban-Rural Resident Basic Medical Insurance	¥2,000-¥5,000	Current smoker	Adenocarcinoma	StageⅣ	<1 year	Daily exercise	Some knowledge	Necessary	None	Healthcare Providers	Community Health Centers	None	2	2	2	1	2	2	2	2	2	4	4	2	2	2	1	1	0	0	0	0	0	0	0	0	0	0	0	0	0	0
Male	>60	Junior high school	Retired	In a relationship	[24.0~28.0)	Urban	Urban Employee Basic Medical Insurance	<¥2,000	Former smoker	Squamous cell carcinoma	StageⅢ	1-5 years	Daily exercise	Some knowledge	Necessary	None	None	Community Health Centers	None	3	3	2	1	2	2	2	2	2	4	4	2	1	2	3	1	0	0	0	0	0	0	0	0	0	0	0	0	0	0
Male	[18, 50]	Senior high school	Unemployed	In a relationship	[18.5, 24.0)	Urban	Urban Employee Basic Medical Insurance	¥2,000-¥5,000	Never smoker	Adenocarcinoma	StageⅣ	1-5 years	Daily exercise	Some knowledge	Necessary	None	Healthcare Providers	Community Health Centers	None	3	3	4	2	2	3	2	2	2	4	4	2	3	2	3	1	0	0	0	0	0	0	0	0	0	0	0	0	0	0
Male	(50, 60]	Associate degree	Retired	In a relationship	[18.5, 24.0)	Urban	Urban Employee Basic Medical Insurance	¥2,000-¥5,000	Former smoker	Squamous cell carcinoma	StageⅢ	1-5 years	Daily exercise	Moderate knowledge	Necessary	None	None	None	All of the Above	2	2	4	2	2	4	4	2	2	3	4	2	1	2	3	2	0	0	0	0	0	0	0	0	0	0	0	0	0	0
Female	>60	Junior high school	Retired	In a relationship	<18.5	Urban	Urban Employee Basic Medical Insurance	¥2,000-¥5,000	Never smoker	Adenocarcinoma	StageⅣ	1-5 years	Daily exercise	Moderate knowledge	Necessary	None	None	None	All of the Above	4	2	5	1	2	1	2	1	2	2	3	2	1	2	3	1	0	0	0	0	0	0	0	0	0	0	0	0	0	0
Male	>60	Senior high school	Retired	In a relationship	[18.5, 24.0)	Urban	Urban Employee Basic Medical Insurance	¥5,001-¥10,000	Never smoker	Squamous cell carcinoma	StageⅢ	1-5 years	Daily exercise	Moderate knowledge	Necessary	None	None	None	All of the Above	2	2	3	1	2	1	1	2	2	1	4	1	2	2	2	1	0	0	0	0	0	0	0	0	0	0	0	0	0	0
Male	>60	Primary school or below	Unemployed	In a relationship	[24.0~28.0)	Urban	Urban Employee Basic Medical Insurance	¥2,000-¥5,000	Former smoker	Squamous cell carcinoma	StageⅣ	>5 years	Daily exercise	Moderate knowledge	Necessary	None	Healthcare Providers	Community Health Centers	None	3	3	4	1	2	1	1	2	2	1	4	1	4	2	2	1	0	0	0	0	0	0	0	0	0	0	0	0	0	0
Male	(50, 60]	Junior high school	Retired	In a relationship	<18.5	Urban	Urban Employee Basic Medical Insurance	¥2,000-¥5,000	Former smoker	Squamous cell carcinoma	StageⅣ	<1 year	Daily exercise	Some knowledge	Necessary	Media	Healthcare Providers	None	None	2	2	2	1	2	1	2	2	2	2	4	2	2	2	2	1	0	0	0	0	0	0	0	0	0	0	0	0	0	0
Male	(50, 60]	Junior high school	Unemployed	In a relationship	[18.5, 24.0)	Rural	Urban-Rural Resident Basic Medical Insurance	¥2,000-¥5,000	Current smoker	Adenocarcinoma	StageⅢ	1-5 years	Daily exercise	Moderate knowledge	Necessary	None	None	None	All of the Above	2	2	2	1	2	1	2	3	2	1	4	1	2	2	2	1	0	0	0	0	0	0	0	0	0	0	0	0	0	0
Male	>60	Junior high school	Retired	In a relationship	[18.5, 24.0)	Urban	Urban Employee Basic Medical Insurance	¥2,000-¥5,000	Never smoker	Adenocarcinoma	StageⅢ	1-5 years	Daily exercise	Moderate knowledge	Necessary	None	Healthcare Providers	Community Health Centers	None	3	4	3	1	2	1	2	2	3	2	4	2	2	2	2	2	0	0	0	0	0	0	0	0	0	0	0	0	0	0
Male	(50, 60]	Associate degree	Unemployed	In a relationship	[24.0~28.0)	Urban	Urban Employee Basic Medical Insurance	<¥2,000	Former smoker	Adenocarcinoma	StageⅣ	<1 year	Never exercise	No knowledge	Unnecessary	None	None	None	All of the Above	2	2	4	1	2	1	1	4	2	2	4	2	4	2	2	2	0	0	0	0	0	0	5	15	0	0	0	0	0	0
Male	>60	Senior high school	Unemployed	In a relationship	[18.5, 24.0)	Urban	Urban Employee Basic Medical Insurance	¥2,000-¥5,000	Never smoker	Squamous cell carcinoma	StageⅢ	1-5 years	Daily exercise	Moderate knowledge	Necessary	None	Healthcare Providers	Community Health Centers	None	2	2	2	2	2	2	3	4	3	2	4	2	2	2	2	1	0	0	0	0	0	0	0	0	0	0	0	0	0	0
Male	>60	Junior high school	Retired	In a relationship	[24.0~28.0)	Urban	Urban Employee Basic Medical Insurance	<¥2,000	Former smoker	Adenocarcinoma	StageⅣ	<1 year	Daily exercise	Moderate knowledge	Necessary	None	None	None	All of the Above	2	2	2	1	2	2	2	2	2	3	4	2	2	2	3	1	0	0	0	0	0	0	0	0	7	30	0	0	0	0
Female	>60	Primary school or below	Retired	In a relationship	[18.5, 24.0)	Urban	Urban Employee Basic Medical Insurance	¥2,000-¥5,000	Current smoker	Small cell lung cancer	StageⅢ	<1 year	5-6 times per week	Moderate knowledge	Necessary	None	None	None	All of the Above	4	4	4	1	3	2	3	2	2	2	4	2	2	2	2	1	0	0	0	0	0	0	0	0	0	0	0	0	0	0
Female	(50, 60]	Primary school or below	Unemployed	In a relationship	[18.5, 24.0)	Urban	Urban Employee Basic Medical Insurance	¥2,000-¥5,000	Never smoker	Adenocarcinoma	StageⅣ	1-5 years	Never exercise	No knowledge	Neutral	None	None	None	All of the Above	5	5	5	1	3	4	4	2	4	3	2	4	3	4	4	1	0	0	0	0	0	0	0	0	0	0	0	0	0	0
Male	>60	Bachelor's degree or above	Retired	In a relationship	[18.5, 24.0)	Urban	Urban Employee Basic Medical Insurance	¥5,001-¥10,000	Former smoker	Adenocarcinoma	StageⅡ	<1 year	Daily exercise	Moderate knowledge	Necessary	None	Healthcare Providers	Community Health Centers	None	2	2	2	2	2	2	2	2	2	2	4	2	3	2	2	2	0	0	0	0	0	0	5	15	0	0	0	0	0	0
Female	>60	Primary school or below	Unemployed	Single (included divorced or widowed)	[24.0~28.0)	Urban	Urban Employee Basic Medical Insurance	¥2,000-¥5,000	Former smoker	Adenocarcinoma	StageⅣ	1-5 years	Daily exercise	Some knowledge	Necessary	None	None	None	All of the Above	2	2	2	2	2	1	1	1	2	2	4	2	2	2	2	2	0	0	0	0	0	0	0	0	0	0	0	0	0	0
Female	(50, 60]	Senior high school	Unemployed	In a relationship	[18.5, 24.0)	Urban	Urban Employee Basic Medical Insurance	¥2,000-¥5,000	Never smoker	Adenocarcinoma	Stage I	<1 year	5-6 times per week	Some knowledge	Necessary	None	None	Community Health Centers	None	4	4	4	2	2	3	4	4	2	3	4	4	3	4	3	2	0	0	0	0	0	0	0	0	0	0	0	0	0	0
Male	>60	Primary school or below	Retired	In a relationship	[18.5, 24.0)	Urban	Urban Employee Basic Medical Insurance	¥2,000-¥5,000	Current smoker	Adenocarcinoma	StageⅣ	1-5 years	Daily exercise	Some knowledge	Necessary	None	None	None	All of the Above	4	4	3	2	2	2	2	2	2	2	4	2	4	3	3	1	0	0	0	0	0	0	3	20	0	0	0	0	0	0
Female	(50, 60]	Senior high school	Unemployed	In a relationship	[18.5, 24.0)	Urban	Urban Employee Basic Medical Insurance	¥2,000-¥5,000	Never smoker	Adenocarcinoma	StageⅣ	1-5 years	Daily exercise	Some knowledge	Necessary	None	None	None	All of the Above	2	2	2	2	2	2	4	2	3	3	4	4	4	3	3	1	0	0	0	0	0	0	0	0	0	0	0	0	0	0
Female	>60	Primary school or below	Retired	In a relationship	[24.0~28.0)	Rural	Urban-Rural Resident Basic Medical Insurance	¥2,000-¥5,000	Never smoker	Adenocarcinoma	StageⅢ	<1 year	Daily exercise	Moderate knowledge	Necessary	None	None	None	All of the Above	2	2	2	1	2	3	2	3	2	1	4	2	4	2	2	2	0	0	0	0	0	0	0	0	0	0	0	0	0	0
Male	>60	Primary school or below	Retired	In a relationship	[24.0~28.0)	Urban	Urban Employee Basic Medical Insurance	¥2,000-¥5,000	Current smoker	Small cell lung cancer	StageⅣ	<1 year	Daily exercise	Moderate knowledge	Necessary	None	None	None	All of the Above	2	3	4	2	3	3	3	3	3	4	4	3	3	2	1	1	0	0	0	0	0	0	5	10	0	0	0	0	0	0
Female	(50, 60]	Primary school or below	Unemployed	In a relationship	[18.5, 24.0)	Urban	Urban Employee Basic Medical Insurance	¥2,000-¥5,000	Never smoker	Adenocarcinoma	StageⅣ	<1 year	Daily exercise	Moderate knowledge	Necessary	None	None	None	All of the Above	4	4	4	1	2	4	4	2	2	1	4	3	3	2	2	2	0	0	0	0	0	0	0	0	0	0	0	0	0	0
Female	>60	Primary school or below	Retired	Single (included divorced or widowed)	[18.5, 24.0)	Urban	Urban Employee Basic Medical Insurance	¥5,001-¥10,000	Never smoker	Adenocarcinoma	StageⅣ	>5 years	1-2 times per week	No knowledge	Neutral	None	None	None	All of the Above	4	4	4	2	3	2	2	1	3	4	4	3	4	2	2	1	0	0	0	0	0	0	0	0	0	0	0	0	0	0
Male	>60	Associate degree	Retired	In a relationship	[18.5, 24.0)	Urban	Urban Employee Basic Medical Insurance	¥5,001-¥10,000	Former smoker	Squamous cell carcinoma	StageⅣ	<1 year	Daily exercise	Moderate knowledge	Necessary	None	None	None	All of the Above	4	4	5	1	2	4	4	2	4	4	4	2	2	4	5	1	0	0	0	0	0	0	0	0	0	0	0	0	0	0
Male	(50, 60]	Junior high school	Retired	In a relationship	[24.0~28.0)	Urban	Urban Employee Basic Medical Insurance	¥2,000-¥5,000	Former smoker	Adenocarcinoma	StageⅣ	1-5 years	Daily exercise	Moderate knowledge	Necessary	Media	Healthcare Providers	None	None	4	4	5	1	2	2	3	2	2	2	4	2	2	2	2	1	0	0	0	0	0	0	0	0	0	0	0	0	0	0
Male	>60	Primary school or below	Retired	In a relationship	[18.5, 24.0)	Urban	Urban Employee Basic Medical Insurance	<¥2,000	Current smoker	Small cell lung cancer	StageⅣ	<1 year	Daily exercise	Moderate knowledge	Necessary	None	None	None	All of the Above	2	3	2	2	2	3	4	2	3	4	2	2	4	2	4	2	0	0	0	0	0	0	0	0	0	0	0	0	0	0
Male	>60	Primary school or below	Retired	In a relationship	[18.5, 24.0)	Urban	Urban Employee Basic Medical Insurance	<¥2,000	Never smoker	Adenocarcinoma	StageⅣ	<1 year	5-6 times per week	Moderate knowledge	Necessary	None	None	None	All of the Above	5	5	5	1	3	4	4	2	2	4	4	3	4	4	4	2	0	0	0	0	0	0	0	0	0	0	0	0	0	0
Male	>60	Junior high school	Retired	In a relationship	[18.5, 24.0)	Urban	Urban Employee Basic Medical Insurance	<¥2,000	Former smoker	Squamous cell carcinoma	StageⅣ	1-5 years	Daily exercise	Some knowledge	Necessary	None	Healthcare Providers	Community Health Centers	None	2	3	2	1	2	3	2	2	2	5	4	2	4	4	4	2	0	0	0	0	0	0	0	0	4	15	0	0	0	0
Male	>60	Senior high school	Retired	In a relationship	[18.5, 24.0)	Urban	Urban Employee Basic Medical Insurance	<¥2,000	Former smoker	Adenocarcinoma	StageⅡ	<1 year	Daily exercise	Some knowledge	Necessary	Media	Healthcare Providers	None	None	3	3	3	2	2	2	2	2	2	3	4	2	4	4	4	2	0	0	0	0	0	0	0	0	0	0	0	0	0	0
Female	>60	Primary school or below	Employed	In a relationship	[18.5, 24.0)	Rural	Urban-Rural Resident Basic Medical Insurance	¥2,000-¥5,000	Never smoker	Small cell lung cancer	StageⅣ	1-5 years	3-4 times per week	Some knowledge	Neutral	None	Healthcare Providers	Community Health Centers	None	4	4	4	3	2	4	4	2	3	4	3	3	2	2	4	2	0	0	0	0	0	0	5	12	0	0	0	0	0	0
Male	(50, 60]	Primary school or below	Unemployed	In a relationship	[18.5, 24.0)	Rural	Urban-Rural Resident Basic Medical Insurance	<¥2,000	Never smoker	Small cell lung cancer	StageⅣ	<1 year	5-6 times per week	Some knowledge	Neutral	Media	Healthcare Providers	None	None	4	4	5	2	3	4	4	2	2	4	3	3	3	4	4	2	0	0	0	0	0	0	0	0	0	0	0	0	0	0
Female	>60	Primary school or below	Retired	In a relationship	[24.0~28.0)	Urban	Urban Employee Basic Medical Insurance	¥2,000-¥5,000	Never smoker	Adenocarcinoma	StageⅢ	<1 year	Daily exercise	No knowledge	Unnecessary	Media	Healthcare Providers	None	None	3	3	4	2	2	4	4	3	2	4	4	4	4	3	3	2	5	180	0	0	0	0	0	0	0	0	0	0	0	0
Male	>60	Primary school or below	Retired	Single (included divorced or widowed)	<18.5	Urban	Urban Employee Basic Medical Insurance	¥2,000-¥5,000	Never smoker	Adenocarcinoma	StageⅣ	<1 year	Daily exercise	Some knowledge	Necessary	Media	Healthcare Providers	Community Health Centers	None	2	3	2	2	2	2	2	4	2	3	5	2	2	2	2	1	0	0	0	0	0	0	0	0	0	0	0	0	0	0
Male	>60	Primary school or below	Retired	In a relationship	<18.5	Rural	Urban-Rural Resident Basic Medical Insurance	<¥2,000	Former smoker	Squamous cell carcinoma	StageⅣ	<1 year	Never exercise	No knowledge	Unnecessary	Media	Healthcare Providers	None	None	4	4	4	1	2	3	3	3	3	3	4	2	2	4	3	1	0	0	0	0	0	0	0	0	0	0	0	0	0	0
Male	(50, 60]	Junior high school	Unemployed	In a relationship	[24.0~28.0)	Urban	Urban Employee Basic Medical Insurance	¥2,000-¥5,000	Former smoker	Small cell lung cancer	StageⅣ	<1 year	5-6 times per week	Some knowledge	Necessary	None	None	None	All of the Above	2	3	2	2	2	2	2	2	2	2	4	2	4	2	2	2	0	0	0	0	0	0	0	0	0	0	0	0	0	0
Male	(50, 60]	Primary school or below	Employed	In a relationship	[24.0~28.0)	Rural	Urban-Rural Resident Basic Medical Insurance	¥2,000-¥5,000	Never smoker	Adenocarcinoma	StageⅣ	<1 year	Daily exercise	Some knowledge	Necessary	None	None	None	All of the Above	2	2	3	3	2	2	3	2	3	3	4	2	2	2	2	2	0	0	0	0	0	0	0	0	0	0	0	0	0	0
Male	>60	Junior high school	Retired	In a relationship	[18.5, 24.0)	Urban	Urban Employee Basic Medical Insurance	¥2,000-¥5,000	Former smoker	Squamous cell carcinoma	StageⅣ	1-5 years	Daily exercise	Moderate knowledge	Necessary	None	None	None	All of the Above	2	2	2	2	2	2	2	2	2	2	4	2	2	2	2	2	0	0	0	0	0	0	0	0	0	0	0	0	0	0
Female	[18, 50]	Senior high school	Unemployed	In a relationship	[18.5, 24.0)	Rural	Urban-Rural Resident Basic Medical Insurance	¥5,001-¥10,000	Never smoker	Adenocarcinoma	StageⅣ	<1 year	Daily exercise	Some knowledge	Necessary	None	None	None	All of the Above	3	3	2	2	3	4	3	4	3	2	4	2	2	2	1	1	0	0	0	0	0	0	0	0	0	0	0	0	0	0
Female	>60	Junior high school	Unemployed	In a relationship	[18.5, 24.0)	Urban	Urban Employee Basic Medical Insurance	¥2,000-¥5,000	Never smoker	Adenocarcinoma	StageⅣ	<1 year	Daily exercise	Some knowledge	Necessary	None	None	None	All of the Above	3	3	2	2	3	4	3	4	3	2	4	3	2	2	2	2	0	0	0	0	0	0	0	0	0	0	0	0	0	0
Male	(50, 60]	Primary school or below	Unemployed	In a relationship	[24.0~28.0)	Rural	Urban-Rural Resident Basic Medical Insurance	¥2,000-¥5,000	Current smoker	Adenocarcinoma	StageⅣ	1-5 years	5-6 times per week	Some knowledge	Necessary	None	None	None	All of the Above	4	4	4	2	2	4	2	2	4	2	3	2	2	2	2	2	0	0	0	0	0	0	0	0	0	0	0	0	0	0
Female	>60	Primary school or below	Retired	In a relationship	[18.5, 24.0)	Rural	Urban-Rural Resident Basic Medical Insurance	¥2,000-¥5,000	Never smoker	Adenocarcinoma	Stage I	<1 year	3-4 times per week	Some knowledge	Neutral	Media	Healthcare Providers	None	None	4	4	4	2	2	4	4	2	4	3	4	3	4	4	3	1	0	0	0	0	0	0	0	0	0	0	0	0	0	0
Male	(50, 60]	Primary school or below	Retired	In a relationship	[24.0~28.0)	Urban	Urban Employee Basic Medical Insurance	¥2,000-¥5,000	Never smoker	Adenocarcinoma	StageⅣ	<1 year	Daily exercise	Some knowledge	Necessary	None	None	None	All of the Above	3	2	2	2	2	3	2	2	3	2	3	2	4	2	2	2	0	0	0	0	0	0	0	0	0	0	0	0	0	0
Female	>60	Junior high school	Retired	Single (included divorced or widowed)	[18.5, 24.0)	Urban	Urban Employee Basic Medical Insurance	¥2,000-¥5,000	Never smoker	Adenocarcinoma	StageⅣ	1-5 years	3-4 times per week	Some knowledge	Neutral	None	None	Community Health Centers	None	5	5	5	1	3	4	4	3	2	2	4	2	4	4	2	2	0	0	0	0	0	0	0	0	0	0	0	0	0	0
Male	>60	Primary school or below	Retired	In a relationship	[18.5, 24.0)	Urban	Urban Employee Basic Medical Insurance	¥2,000-¥5,000	Never smoker	Squamous cell carcinoma	Stage I	<1 year	5-6 times per week	Some knowledge	Neutral	Media	Healthcare Providers	None	None	2	2	2	2	2	2	1	1	5	2	4	2	2	2	2	2	0	0	0	0	0	0	0	0	0	0	0	0	0	0
Male	>60	Primary school or below	Retired	In a relationship	[18.5, 24.0)	Rural	Urban-Rural Resident Basic Medical Insurance	<¥2,000	Former smoker	Adenocarcinoma	Stage I	<1 year	3-4 times per week	No knowledge	Necessary	Media	Healthcare Providers	None	None	3	4	4	1	3	3	4	4	4	3	3	4	1	4	2	1	0	0	0	0	0	0	0	0	0	0	0	0	0	0
Male	>60	Primary school or below	Farming	In a relationship	[18.5, 24.0)	Rural	Urban-Rural Resident Basic Medical Insurance	<¥2,000	Former smoker	Adenocarcinoma	StageⅡ	<1 year	Daily exercise	Moderate knowledge	Necessary	None	None	None	All of the Above	2	2	2	2	2	3	3	2	3	4	2	2	4	2	3	2	0	0	0	0	0	0	0	0	0	0	0	0	0	0
Male	>60	Primary school or below	Retired	In a relationship	[18.5, 24.0)	Urban	Urban Employee Basic Medical Insurance	¥5,001-¥10,000	Current smoker	Squamous cell carcinoma	StageⅡ	<1 year	5-6 times per week	Some knowledge	Necessary	Media	Healthcare Providers	None	None	2	2	2	1	2	1	1	1	2	2	4	1	2	3	2	1	0	0	0	0	0	0	0	0	0	0	0	0	0	0
Male	>60	Primary school or below	Retired	In a relationship	[18.5, 24.0)	Urban	Urban Employee Basic Medical Insurance	¥2,000-¥5,000	Current smoker	Squamous cell carcinoma	StageⅣ	<1 year	5-6 times per week	Some knowledge	Necessary	None	None	None	All of the Above	2	2	2	1	2	2	2	4	2	3	4	1	2	2	3	1	0	0	0	0	0	0	0	0	0	0	0	0	0	0
Female	(50, 60]	Associate degree	Retired	In a relationship	[18.5, 24.0)	Urban	Urban Employee Basic Medical Insurance	¥5,001-¥10,000	Never smoker	Adenocarcinoma	StageⅣ	>5 years	3-4 times per week	No knowledge	Neutral	Media	Healthcare Providers	None	None	4	5	5	2	4	4	4	4	2	1	4	4	1	2	4	1	0	0	0	0	0	0	0	0	0	0	0	0	0	0
Female	(50, 60]	Primary school or below	Farming	In a relationship	>28.0	Urban	Urban Employee Basic Medical Insurance	¥2,000-¥5,000	Never smoker	Adenocarcinoma	StageⅣ	1-5 years	5-6 times per week	Some knowledge	Neutral	None	None	Community Health Centers	None	3	3	2	1	2	3	2	2	2	2	4	4	2	2	1	1	0	0	0	0	0	0	0	0	0	0	0	0	0	0
Male	>60	Primary school or below	Farming	In a relationship	[18.5, 24.0)	Urban	Urban Employee Basic Medical Insurance	¥2,000-¥5,000	Never smoker	Squamous cell carcinoma	StageⅣ	1-5 years	5-6 times per week	Moderate knowledge	Necessary	Media	Healthcare Providers	None	None	4	4	4	2	2	2	2	2	2	2	4	2	2	2	2	1	0	0	0	0	0	0	0	0	0	0	0	0	0	0
Female	>60	Senior high school	Retired	In a relationship	[18.5, 24.0)	Urban	Urban Employee Basic Medical Insurance	¥2,000-¥5,000	Never smoker	Small cell lung cancer	StageⅣ	1-5 years	Daily exercise	Moderate knowledge	Necessary	None	None	None	All of the Above	2	2	2	2	2	2	2	2	2	2	4	2	2	2	2	1	0	0	0	0	0	0	0	0	0	0	0	0	0	0
Male	>60	Primary school or below	Retired	In a relationship	[18.5, 24.0)	Urban	Out-of-pocket	¥5,001-¥10,000	Former smoker	Squamous cell carcinoma	StageⅢ	<1 year	5-6 times per week	Some knowledge	Necessary	None	None	None	All of the Above	2	2	2	2	2	3	3	2	2	2	4	2	3	3	2	1	0	0	0	0	0	0	0	0	0	0	0	0	0	0
Male	>60	Junior high school	Unemployed	In a relationship	[18.5, 24.0)	Urban	Urban Employee Basic Medical Insurance	¥2,000-¥5,000	Current smoker	Squamous cell carcinoma	StageⅢ	<1 year	Daily exercise	Moderate knowledge	Necessary	None	Healthcare Providers	Community Health Centers	None	2	2	2	2	2	2	1	1	2	3	4	1	5	1	3	4	0	0	0	0	0	0	3	10	0	0	0	0	0	0
Male	(50, 60]	Junior high school	Employed	In a relationship	[24.0~28.0)	Urban	Urban Employee Basic Medical Insurance	¥2,000-¥5,000	Never smoker	Adenocarcinoma	StageⅣ	1-5 years	5-6 times per week	Moderate knowledge	Necessary	None	Healthcare Providers	Community Health Centers	None	2	2	2	1	2	2	2	2	4	2	3	2	4	2	2	2	0	0	0	0	0	0	0	0	0	0	0	0	0	0
Female	[18, 50]	Junior high school	Unemployed	In a relationship	[18.5, 24.0)	Urban	Urban Employee Basic Medical Insurance	¥5,001-¥10,000	Never smoker	Adenocarcinoma	StageⅣ	1-5 years	5-6 times per week	Moderate knowledge	Necessary	None	Healthcare Providers	Community Health Centers	None	4	4	5	4	2	5	4	2	4	5	3	4	4	5	5	4	0	0	0	0	0	0	0	0	0	0	0	0	0	0
Female	>60	Primary school or below	Farming	In a relationship	[18.5, 24.0)	Urban	Urban-Rural Resident Basic Medical Insurance	¥2,000-¥5,000	Former smoker	Small cell lung cancer	StageⅣ	<1 year	Daily exercise	Some knowledge	Necessary	Media	Healthcare Providers	None	None	4	3	2	2	2	2	2	2	3	3	4	2	4	2	3	2	0	0	0	0	0	0	0	0	0	0	0	0	0	0
Male	>60	Primary school or below	Retired	In a relationship	[18.5, 24.0)	Urban	Urban Employee Basic Medical Insurance	¥2,000-¥5,000	Never smoker	Adenocarcinoma	Stage I	1-5 years	Daily exercise	Moderate knowledge	Necessary	None	None	Community Health Centers	None	4	4	3	1	2	2	2	2	2	2	4	2	2	2	2	1	0	0	0	0	0	0	4	60	0	0	0	0	0	0
Male	>60	Primary school or below	Retired	In a relationship	[24.0~28.0)	Urban	Urban Employee Basic Medical Insurance	<¥2,000	Never smoker	Adenocarcinoma	StageⅣ	1-5 years	5-6 times per week	Moderate knowledge	Necessary	None	None	None	All of the Above	4	5	4	1	3	2	2	4	4	2	3	3	4	4	2	1	0	0	0	0	0	0	0	0	0	0	0	0	0	0
Female	(50, 60]	Senior high school	Employed	In a relationship	[18.5, 24.0)	Urban	Urban Employee Basic Medical Insurance	<¥2,000	Never smoker	Adenocarcinoma	StageⅣ	1-5 years	Daily exercise	Some knowledge	Neutral	None	None	Community Health Centers	None	3	3	3	1	4	3	2	3	4	2	3	1	4	2	3	1	0	0	0	0	0	0	0	0	0	0	0	0	0	0
Male	>60	Senior high school	Retired	In a relationship	[24.0~28.0)	Urban	Urban Employee Basic Medical Insurance	<¥2,000	Former smoker	Adenocarcinoma	StageⅢ	1-5 years	Daily exercise	Some knowledge	Necessary	Media	Healthcare Providers	None	None	2	2	2	2	2	3	3	3	2	2	3	2	2	2	3	1	0	0	0	0	0	0	0	0	0	0	0	0	0	0
Male	>60	Junior high school	Employed	In a relationship	>28.0	Urban	Urban Employee Basic Medical Insurance	¥2,000-¥5,000	Former smoker	Adenocarcinoma	StageⅣ	1-5 years	Daily exercise	Moderate knowledge	Necessary	None	Healthcare Providers	None	None	2	2	1	1	2	1	1	1	1	1	5	1	2	1	1	1	0	0	0	0	0	0	0	0	0	0	0	0	0	0
Male	[18, 50]	Senior high school	Retired	In a relationship	[18.5, 24.0)	Urban	Urban Employee Basic Medical Insurance	¥2,000-¥5,000	Never smoker	Small cell lung cancer	StageⅣ	<1 year	5-6 times per week	Moderate knowledge	Necessary	None	Healthcare Providers	Community Health Centers	None	4	4	4	2	3	3	3	2	4	3	4	1	2	4	3	1	0	0	0	0	0	0	0	0	0	0	0	0	0	0
Male	>60	Primary school or below	Retired	In a relationship	[24.0~28.0)	Urban	Urban Employee Basic Medical Insurance	¥2,000-¥5,000	Never smoker	Squamous cell carcinoma	StageⅡ	<1 year	Daily exercise	Some knowledge	Necessary	None	None	Community Health Centers	None	2	2	1	1	2	2	2	2	2	1	4	1	2	2	2	1	0	0	0	0	0	0	0	0	0	0	0	0	0	0
Male	>60	Junior high school	Retired	In a relationship	[18.5, 24.0)	Urban	Urban Employee Basic Medical Insurance	<¥2,000	Former smoker	Adenocarcinoma	StageⅣ	1-5 years	Daily exercise	Moderate knowledge	Necessary	None	Healthcare Providers	Community Health Centers	None	2	2	2	1	1	1	1	2	2	2	4	1	2	2	2	1	0	0	0	0	0	0	0	0	0	0	0	0	0	0
Male	>60	Primary school or below	Retired	In a relationship	[18.5, 24.0)	Urban	Urban Employee Basic Medical Insurance	¥5,001-¥10,000	Never smoker	Small cell lung cancer	StageⅢ	<1 year	Daily exercise	Some knowledge	Necessary	None	None	None	All of the Above	2	2	1	1	2	1	1	2	3	2	4	2	2	3	1	1	0	0	0	0	0	0	0	0	0	0	0	0	0	0
Male	(50, 60]	Senior high school	Retired	Single (included divorced or widowed)	[18.5, 24.0)	Urban	Urban Employee Basic Medical Insurance	¥5,001-¥10,000	Never smoker	Squamous cell carcinoma	StageⅢ	1-5 years	5-6 times per week	Some knowledge	Necessary	None	Healthcare Providers	Community Health Centers	None	4	4	4	1	2	4	2	2	3	4	3	2	2	2	3	2	0	0	0	0	0	0	0	0	0	0	0	0	0	0
Male	>60	Senior high school	Retired	In a relationship	[24.0~28.0)	Urban	Urban Employee Basic Medical Insurance	¥2,000-¥5,000	Never smoker	Squamous cell carcinoma	StageⅣ	1-5 years	5-6 times per week	Some knowledge	Necessary	None	None	None	All of the Above	2	4	4	1	2	3	3	4	3	4	4	2	3	2	4	2	0	0	0	0	0	0	0	0	0	0	0	0	0	0
Male	>60	Primary school or below	Retired	In a relationship	[24.0~28.0)	Urban	Urban Employee Basic Medical Insurance	¥2,000-¥5,000	Never smoker	Small cell lung cancer	StageⅣ	1-5 years	Daily exercise	Moderate knowledge	Necessary	None	None	None	All of the Above	2	2	2	1	2	2	2	2	5	3	4	2	4	2	4	2	0	0	0	0	0	0	0	0	0	0	0	0	0	0
Male	>60	Junior high school	Retired	In a relationship	[18.5, 24.0)	Urban	Urban Employee Basic Medical Insurance	¥2,000-¥5,000	Current smoker	Squamous cell carcinoma	StageⅣ	<1 year	Daily exercise	Some knowledge	Necessary	None	Healthcare Providers	Community Health Centers	None	2	2	3	2	2	3	3	2	3	2	3	2	3	3	2	2	0	0	0	0	0	0	0	0	0	0	0	0	0	0
Female	>60	Junior high school	Retired	In a relationship	[18.5, 24.0)	Urban	Urban Employee Basic Medical Insurance	¥5,001-¥10,000	Former smoker	Adenocarcinoma	StageⅣ	<1 year	5-6 times per week	Moderate knowledge	Necessary	None	None	Community Health Centers	None	1	2	1	1	2	4	1	1	2	1	4	1	1	4	1	1	0	0	0	0	0	0	0	0	0	0	0	0	0	0
Female	>60	Junior high school	Retired	In a relationship	[18.5, 24.0)	Urban	Urban Employee Basic Medical Insurance	¥5,001-¥10,000	Former smoker	Adenocarcinoma	StageⅣ	1-5 years	Daily exercise	Moderate knowledge	Necessary	None	Healthcare Providers	Community Health Centers	None	2	2	1	1	2	1	1	2	2	1	4	1	3	2	1	1	0	0	0	0	0	0	0	0	0	0	0	0	0	0
Female	(50, 60]	Junior high school	Retired	In a relationship	<18.5	Urban	Out-of-pocket	¥2,000-¥5,000	Never smoker	Adenocarcinoma	StageⅣ	<1 year	5-6 times per week	Moderate knowledge	Necessary	None	Healthcare Providers	Community Health Centers	None	3	3	4	2	3	2	3	4	3	2	4	2	4	2	2	2	0	0	0	0	0	0	0	0	0	0	0	0	0	0
Female	(50, 60]	Junior high school	Unemployed	In a relationship	[18.5, 24.0)	Urban	Urban Employee Basic Medical Insurance	¥2,000-¥5,000	Never smoker	Adenocarcinoma	StageⅡ	1-5 years	5-6 times per week	Some knowledge	Necessary	None	None	Community Health Centers	None	4	4	4	2	2	3	3	4	2	2	4	4	2	2	2	1	0	0	3	120	0	0	0	0	0	0	0	0	0	0
Male	>60	Primary school or below	Employed	In a relationship	[24.0~28.0)	Urban	Urban Employee Basic Medical Insurance	¥5,001-¥10,000	Former smoker	Squamous cell carcinoma	StageⅢ	1-5 years	Daily exercise	Moderate knowledge	Necessary	Media	Healthcare Providers	None	None	1	1	2	1	1	1	1	2	2	1	4	1	3	2	2	1	0	0	0	0	0	0	0	0	0	0	0	0	0	0
Male	>60	Primary school or below	Unemployed	Single (included divorced or widowed)	[18.5, 24.0)	Urban	Urban Employee Basic Medical Insurance	¥2,000-¥5,000	Never smoker	Adenocarcinoma	StageⅡ	<1 year	Never exercise	No knowledge	Neutral	None	None	None	All of the Above	3	3	4	2	2	2	3	4	2	2	4	2	3	2	2	1	0	0	0	0	0	0	0	0	0	0	0	0	0	0
Male	(50, 60]	Junior high school	Unemployed	In a relationship	[24.0~28.0)	Urban	Urban Employee Basic Medical Insurance	¥5,001-¥10,000	Never smoker	Adenocarcinoma	StageⅣ	<1 year	Daily exercise	Some knowledge	Necessary	None	None	None	All of the Above	2	2	2	2	2	2	2	2	3	2	4	3	1	2	1	1	0	0	0	0	0	0	0	0	0	0	0	0	0	0
Male	>60	Junior high school	Retired	In a relationship	[24.0~28.0)	Urban	Urban Employee Basic Medical Insurance	¥2,000-¥5,000	Never smoker	Adenocarcinoma	Stage I	<1 year	Daily exercise	Moderate knowledge	Necessary	None	None	Community Health Centers	None	2	2	2	1	3	1	2	2	2	2	4	2	3	3	2	2	0	0	0	0	0	0	0	0	0	0	0	0	0	0
Female	>60	Junior high school	Retired	In a relationship	[18.5, 24.0)	Urban	Urban Employee Basic Medical Insurance	¥2,000-¥5,000	Never smoker	Adenocarcinoma	Stage I	<1 year	Daily exercise	Moderate knowledge	Necessary	None	None	None	All of the Above	3	3	2	1	2	3	2	2	2	1	4	2	3	2	1	1	0	0	0	0	0	0	0	0	0	0	0	0	0	0
Male	>60	Junior high school	Retired	In a relationship	>28.0	Urban	Urban Employee Basic Medical Insurance	¥2,000-¥5,000	Never smoker	Squamous cell carcinoma	StageⅣ	<1 year	5-6 times per week	Some knowledge	Necessary	None	None	None	All of the Above	4	4	4	1	2	2	1	1	2	1	4	1	2	2	2	1	0	0	0	0	0	0	0	0	0	0	0	0	0	0
Female	>60	Primary school or below	Retired	In a relationship	[24.0~28.0)	Urban	Urban Employee Basic Medical Insurance	¥2,000-¥5,000	Never smoker	Adenocarcinoma	StageⅣ	<1 year	5-6 times per week	Moderate knowledge	Necessary	None	None	None	All of the Above	2	2	2	1	2	2	1	2	2	1	4	1	4	2	1	1	0	0	0	0	0	0	0	0	0	0	0	0	0	0
Female	>60	Primary school or below	Retired	Single (included divorced or widowed)	[24.0~28.0)	Urban	Urban Employee Basic Medical Insurance	<¥2,000	Never smoker	Adenocarcinoma	StageⅣ	1-5 years	3-4 times per week	Some knowledge	Necessary	None	None	None	All of the Above	5	5	5	3	5	5	5	5	5	4	3	5	5	5	3	2	0	0	0	0	0	0	0	0	0	0	0	0	0	0
Male	>60	Primary school or below	Retired	Single (included divorced or widowed)	[18.5, 24.0)	Rural	Urban-Rural Resident Basic Medical Insurance	<¥2,000	Never smoker	Adenocarcinoma	StageⅢ	1-5 years	Daily exercise	Some knowledge	Necessary	None	None	None	All of the Above	2	3	2	2	2	2	2	2	2	2	4	2	3	2	2	1	0	0	0	0	0	0	0	0	0	0	0	0	0	0
Female	>60	Primary school or below	Retired	Single (included divorced or widowed)	[18.5, 24.0)	Urban	Urban Employee Basic Medical Insurance	¥2,000-¥5,000	Never smoker	Adenocarcinoma	Stage I	<1 year	Daily exercise	Moderate knowledge	Necessary	None	None	None	All of the Above	2	2	2	2	1	2	2	2	2	1	4	2	3	2	2	1	0	0	0	0	0	0	0	0	0	0	0	0	0	0
Female	>60	Primary school or below	Retired	In a relationship	[18.5, 24.0)	Urban	Urban Employee Basic Medical Insurance	¥5,001-¥10,000	Never smoker	Adenocarcinoma	Stage I	<1 year	Daily exercise	Moderate knowledge	Necessary	None	None	None	All of the Above	1	1	2	2	1	2	2	2	1	2	5	2	2	2	2	1	0	0	0	0	0	0	0	0	0	0	0	0	0	0
Male	(50, 60]	Senior high school	Retired	In a relationship	[24.0~28.0)	Urban	Urban Employee Basic Medical Insurance	¥5,001-¥10,000	Never smoker	Adenocarcinoma	StageⅢ	<1 year	Daily exercise	Moderate knowledge	Necessary	None	None	None	All of the Above	2	2	2	2	2	2	2	2	1	2	4	2	3	1	2	2	0	0	0	0	0	0	0	0	0	0	0	0	0	0
Male	>60	Primary school or below	Unemployed	In a relationship	[18.5, 24.0)	Urban	Urban Employee Basic Medical Insurance	¥2,000-¥5,000	Former smoker	Adenocarcinoma	StageⅢ	<1 year	Daily exercise	Moderate knowledge	Necessary	None	None	None	All of the Above	2	2	2	2	2	2	2	2	2	2	4	2	3	2	2	2	0	0	0	0	0	0	0	0	0	0	0	0	0	0
Male	(50, 60]	Primary school or below	Employed	In a relationship	[18.5, 24.0)	Rural	Urban-Rural Resident Basic Medical Insurance	<¥2,000	Former smoker	Adenocarcinoma	StageⅣ	<1 year	5-6 times per week	Some knowledge	Necessary	None	None	None	All of the Above	3	3	4	2	2	3	2	3	2	2	4	2	3	2	2	2	0	0	0	0	0	0	0	0	0	0	0	0	0	0
Male	>60	Junior high school	Retired	In a relationship	[18.5, 24.0)	Urban	Urban Employee Basic Medical Insurance	¥5,001-¥10,000	Former smoker	Squamous cell carcinoma	StageⅣ	<1 year	Daily exercise	Moderate knowledge	Necessary	None	None	None	All of the Above	3	4	5	2	2	2	3	2	2	3	4	2	2	2	3	2	0	0	0	0	0	0	0	0	0	0	0	0	0	0
Male	>60	Junior high school	Retired	In a relationship	[18.5, 24.0)	Urban	Urban Employee Basic Medical Insurance	¥2,000-¥5,000	Current smoker	Squamous cell carcinoma	StageⅣ	>5 years	Daily exercise	Some knowledge	Necessary	None	Healthcare Providers	Community Health Centers	None	4	4	4	2	4	4	4	3	4	3	3	4	4	4	2	2	0	0	0	0	0	0	0	0	0	0	0	0	0	0
Female	>60	Primary school or below	Retired	In a relationship	[24.0~28.0)	Urban	Urban Employee Basic Medical Insurance	¥2,000-¥5,000	Never smoker	Adenocarcinoma	StageⅣ	1-5 years	Daily exercise	Moderate knowledge	Necessary	None	None	Community Health Centers	None	4	4	5	2	2	4	4	2	3	3	2	3	4	4	2	2	0	0	0	0	0	0	0	0	0	0	0	0	0	0
Female	>60	Primary school or below	Retired	In a relationship	[18.5, 24.0)	Urban	Urban Employee Basic Medical Insurance	¥2,000-¥5,000	Never smoker	Adenocarcinoma	Stage I	1-5 years	3-4 times per week	Some knowledge	Necessary	None	None	Community Health Centers	None	4	4	4	3	3	4	4	3	4	3	4	3	4	4	2	2	0	0	0	0	0	0	0	0	0	0	0	0	0	0
Female	[18, 50]	Junior high school	Unemployed	In a relationship	[24.0~28.0)	Urban	Urban Employee Basic Medical Insurance	¥2,000-¥5,000	Never smoker	Adenocarcinoma	StageⅣ	1-5 years	Daily exercise	Moderate knowledge	Necessary	None	None	None	All of the Above	2	2	2	2	2	4	4	2	4	4	4	3	2	4	2	2	0	0	0	0	0	0	0	0	0	0	0	0	0	0
Male	>60	Junior high school	Retired	In a relationship	>28.0	Urban	Urban Employee Basic Medical Insurance	<¥2,000	Current smoker	Squamous cell carcinoma	StageⅣ	<1 year	5-6 times per week	Moderate knowledge	Necessary	None	None	None	All of the Above	2	2	2	3	2	3	2	3	2	2	4	2	2	2	2	2	0	0	0	0	0	0	0	0	0	0	0	0	0	0
Male	>60	Bachelor's degree or above	Retired	In a relationship	[24.0~28.0)	Urban	Urban Employee Basic Medical Insurance	¥5,001-¥10,000	Never smoker	Small cell lung cancer	StageⅡ	1-5 years	Daily exercise	Moderate knowledge	Necessary	None	None	None	All of the Above	3	2	2	2	2	4	4	3	4	3	3	3	4	4	3	2	0	0	0	0	0	0	0	0	0	0	0	0	0	0
Female	>60	Primary school or below	Retired	Single (included divorced or widowed)	[18.5, 24.0)	Urban	Urban-Rural Resident Basic Medical Insurance	¥2,000-¥5,000	Never smoker	Adenocarcinoma	StageⅣ	1-5 years	Daily exercise	Moderate knowledge	Necessary	None	None	None	All of the Above	4	4	5	2	3	5	5	2	4	3	3	2	5	5	2	2	0	0	0	0	0	0	0	0	0	0	0	0	0	0
Female	>60	Junior high school	Retired	Single (included divorced or widowed)	<18.5	Urban	Urban Employee Basic Medical Insurance	¥2,000-¥5,000	Never smoker	Adenocarcinoma	StageⅣ	1-5 years	Daily exercise	Moderate knowledge	Necessary	None	None	None	All of the Above	2	2	2	2	2	3	2	3	2	2	4	2	4	4	2	2	0	0	0	0	0	0	0	0	0	0	0	0	0	0
Female	(50, 60]	Primary school or below	Employed	In a relationship	<18.5	Urban	Urban Employee Basic Medical Insurance	¥2,000-¥5,000	Never smoker	Adenocarcinoma	StageⅣ	1-5 years	1-2 times per week	No knowledge	Neutral	None	None	None	All of the Above	4	4	4	2	3	4	4	2	4	3	4	3	4	4	2	2	0	0	0	0	0	0	0	0	0	0	0	0	0	0
Male	>60	Primary school or below	Employed	In a relationship	[18.5, 24.0)	Urban	Urban Employee Basic Medical Insurance	¥5,001-¥10,000	Former smoker	Squamous cell carcinoma	StageⅣ	>5 years	5-6 times per week	Moderate knowledge	Necessary	None	None	None	All of the Above	3	3	2	2	3	4	2	3	2	2	4	2	3	4	2	2	0	0	0	0	0	0	0	0	0	0	0	0	0	0
Female	[18, 50]	Bachelor's degree or above	Employed	In a relationship	[18.5, 24.0)	Urban	Urban Employee Basic Medical Insurance	¥5,001-¥10,000	Never smoker	Adenocarcinoma	StageⅣ	1-5 years	5-6 times per week	Moderate knowledge	Necessary	None	None	None	All of the Above	2	4	2	2	2	3	2	4	4	3	4	2	2	2	2	2	0	0	0	0	0	0	0	0	0	0	0	0	0	0
Female	(50, 60]	Junior high school	Employed	In a relationship	[18.5, 24.0)	Urban	Urban Employee Basic Medical Insurance	¥2,000-¥5,000	Never smoker	Adenocarcinoma	StageⅢ	<1 year	3-4 times per week	Some knowledge	Necessary	None	None	None	All of the Above	5	5	5	1	4	5	5	3	4	2	2	4	5	5	2	2	0	0	0	0	0	0	0	0	0	0	0	0	0	0
Female	>60	Primary school or below	Retired	In a relationship	[18.5, 24.0)	Urban	Urban Employee Basic Medical Insurance	¥2,000-¥5,000	Never smoker	Adenocarcinoma	StageⅣ	1-5 years	3-4 times per week	Some knowledge	Necessary	None	None	None	All of the Above	5	5	5	2	4	5	5	4	4	3	2	4	5	5	1	1	0	0	0	0	0	0	0	0	0	0	0	0	0	0
Male	>60	Primary school or below	Retired	In a relationship	[24.0~28.0)	Urban	Urban Employee Basic Medical Insurance	<¥2,000	Never smoker	Squamous cell carcinoma	StageⅡ	1-5 years	Daily exercise	Some knowledge	Necessary	None	None	None	All of the Above	2	2	2	2	2	2	2	2	2	2	3	2	5	4	2	2	0	0	0	0	0	0	0	0	0	0	0	0	0	0
Male	(50, 60]	Primary school or below	Unemployed	In a relationship	[18.5, 24.0)	Urban	Urban Employee Basic Medical Insurance	¥2,000-¥5,000	Former smoker	Adenocarcinoma	StageⅢ	>5 years	5-6 times per week	Moderate knowledge	Neutral	None	None	None	All of the Above	5	5	5	1	2	2	2	3	2	2	2	3	2	2	2	2	0	0	0	0	0	0	0	0	0	0	0	0	0	0
Female	>60	Junior high school	Retired	In a relationship	[24.0~28.0)	Urban	Urban Employee Basic Medical Insurance	<¥2,000	Never smoker	Adenocarcinoma	StageⅣ	<1 year	5-6 times per week	Moderate knowledge	Necessary	None	None	None	All of the Above	2	2	2	2	4	3	4	4	4	4	3	3	4	4	3	2	0	0	0	0	0	0	0	0	0	0	0	0	0	0
Female	(50, 60]	Junior high school	Retired	In a relationship	<18.5	Urban	Urban Employee Basic Medical Insurance	¥2,000-¥5,000	Former smoker	Small cell lung cancer	StageⅡ	<1 year	5-6 times per week	Moderate knowledge	Necessary	None	None	None	All of the Above	3	3	3	2	4	3	3	2	2	2	3	3	3	2	4	2	0	0	0	0	0	0	0	0	0	0	0	0	0	0
Female	[18, 50]	Junior high school	Retired	Single (included divorced or widowed)	[18.5, 24.0)	Urban	Urban Employee Basic Medical Insurance	¥2,000-¥5,000	Never smoker	Squamous cell carcinoma	StageⅢ	1-5 years	3-4 times per week	Moderate knowledge	Necessary	None	None	None	All of the Above	3	4	4	2	2	2	2	2	2	2	4	2	4	4	2	2	0	0	0	0	0	0	0	0	0	0	0	0	0	0
Male	>60	Junior high school	Retired	In a relationship	<18.5	Urban	Urban Employee Basic Medical Insurance	<¥2,000	Never smoker	Squamous cell carcinoma	StageⅡ	<1 year	Never exercise	No knowledge	Unnecessary	None	None	None	All of the Above	3	4	4	2	4	2	3	3	4	2	2	2	2	3	2	2	0	0	0	0	0	0	0	0	0	0	0	0	0	0
Male	>60	Associate degree	Retired	In a relationship	[18.5, 24.0)	Urban	Urban Employee Basic Medical Insurance	¥5,001-¥10,000	Former smoker	Adenocarcinoma	StageⅣ	1-5 years	5-6 times per week	Moderate knowledge	Necessary	None	None	None	All of the Above	4	4	4	2	2	4	4	2	3	2	2	2	4	4	2	2	0	0	0	0	0	0	0	0	0	0	0	0	0	0
Male	>60	Senior high school	Retired	In a relationship	[18.5, 24.0)	Urban	Urban Employee Basic Medical Insurance	¥5,001-¥10,000	Former smoker	Adenocarcinoma	Stage I	<1 year	5-6 times per week	Moderate knowledge	Necessary	None	Healthcare Providers	Community Health Centers	None	3	2	2	2	3	3	3	2	2	2	4	2	4	3	2	2	0	0	0	0	0	0	0	0	0	0	0	0	0	0
Male	(50, 60]	Primary school or below	Retired	In a relationship	[18.5, 24.0)	Urban	Urban Employee Basic Medical Insurance	¥2,000-¥5,000	Never smoker	Squamous cell carcinoma	StageⅣ	<1 year	Never exercise	No knowledge	Unnecessary	None	None	Community Health Centers	None	4	5	3	2	4	5	5	2	4	2	2	2	2	5	2	2	0	0	0	0	0	0	0	0	0	0	0	0	0	0
Male	(50, 60]	Senior high school	Unemployed	In a relationship	[18.5, 24.0)	Urban	Urban Employee Basic Medical Insurance	¥2,000-¥5,000	Former smoker	Adenocarcinoma	StageⅣ	>5 years	5-6 times per week	Moderate knowledge	Necessary	None	None	None	All of the Above	2	2	2	4	2	2	2	3	3	2	3	2	4	3	3	2	0	0	0	0	0	0	0	0	0	0	0	0	0	0
Male	>60	Junior high school	Employed	In a relationship	[24.0~28.0)	Urban	Urban Employee Basic Medical Insurance	¥2,000-¥5,000	Former smoker	Small cell lung cancer	StageⅢ	1-5 years	3-4 times per week	Some knowledge	Neutral	None	None	Community Health Centers	None	4	5	5	5	5	4	4	4	4	3	4	2	2	2	2	4	0	0	0	0	0	0	0	0	0	0	0	0	0	0
Male	>60	Primary school or below	Farming	In a relationship	[18.5, 24.0)	Rural	Urban-Rural Resident Basic Medical Insurance	<¥2,000	Current smoker	Squamous cell carcinoma	Stage I	<1 year	3-4 times per week	Some knowledge	Necessary	None	None	None	All of the Above	2	3	2	2	4	4	4	4	4	3	3	2	2	2	4	2	0	0	0	0	0	0	0	0	0	0	0	0	0	0
Female	>60	Primary school or below	Retired	In a relationship	[24.0~28.0)	Urban	Urban Employee Basic Medical Insurance	¥2,000-¥5,000	Never smoker	Squamous cell carcinoma	Stage I	1-5 years	5-6 times per week	Some knowledge	Necessary	None	None	None	All of the Above	2	2	3	2	3	4	3	2	3	3	4	4	4	3	4	2	0	0	0	0	0	0	0	0	0	0	0	0	0	0
Male	>60	Primary school or below	Retired	In a relationship	[18.5, 24.0)	Urban	Urban Employee Basic Medical Insurance	¥2,000-¥5,000	Never smoker	Squamous cell carcinoma	StageⅣ	<1 year	Daily exercise	Some knowledge	Necessary	None	None	None	All of the Above	4	4	5	2	4	5	4	4	4	4	2	2	4	4	4	2	0	0	0	0	0	0	0	0	0	0	0	0	0	0
Female	(50, 60]	Bachelor's degree or above	Unemployed	In a relationship	<18.5	Urban	Urban Employee Basic Medical Insurance	¥5,001-¥10,000	Never smoker	Adenocarcinoma	StageⅣ	1-5 years	1-2 times per week	No knowledge	Neutral	Media	Healthcare Providers	None	None	4	4	5	5	4	5	4	4	4	4	4	2	4	5	4	2	0	0	0	0	0	0	0	0	0	0	0	0	0	0
Female	>60	Primary school or below	Retired	In a relationship	[18.5, 24.0)	Urban	Urban Employee Basic Medical Insurance	¥2,000-¥5,000	Never smoker	Adenocarcinoma	StageⅣ	<1 year	5-6 times per week	No knowledge	Necessary	None	Healthcare Providers	Community Health Centers	None	3	3	3	2	3	5	4	2	4	2	2	4	4	5	5	2	0	0	0	0	0	0	0	0	0	0	0	0	0	0
Male	(50, 60]	Primary school or below	Farming	Single (included divorced or widowed)	[18.5, 24.0)	Urban	Urban Employee Basic Medical Insurance	¥2,000-¥5,000	Former smoker	Squamous cell carcinoma	StageⅢ	<1 year	5-6 times per week	Some knowledge	Necessary	None	None	None	All of the Above	2	4	3	3	3	5	5	3	2	4	2	3	4	4	4	2	0	0	0	0	0	0	0	0	0	0	0	0	0	0
Male	>60	Primary school or below	Retired	In a relationship	[24.0~28.0)	Urban	Urban Employee Basic Medical Insurance	¥2,000-¥5,000	Never smoker	Adenocarcinoma	StageⅣ	1-5 years	Daily exercise	Moderate knowledge	Necessary	None	None	None	All of the Above	4	5	2	2	2	5	5	3	5	3	2	3	4	5	2	2	0	0	0	0	0	0	0	0	0	0	0	0	0	0
Male	>60	Junior high school	Retired	Single (included divorced or widowed)	[18.5, 24.0)	Urban	Urban Employee Basic Medical Insurance	¥2,000-¥5,000	Former smoker	Squamous cell carcinoma	StageⅣ	<1 year	Daily exercise	Moderate knowledge	Unnecessary	None	None	None	All of the Above	3	2	2	2	2	2	5	3	3	4	1	2	4	3	3	2	0	0	0	0	0	0	0	0	0	0	0	0	0	0
Male	(50, 60]	Senior high school	Unemployed	In a relationship	[24.0~28.0)	Urban	Urban Employee Basic Medical Insurance	¥5,001-¥10,000	Never smoker	Adenocarcinoma	Stage I	1-5 years	Daily exercise	Moderate knowledge	Necessary	None	None	None	All of the Above	2	3	2	3	3	3	3	3	4	3	1	2	3	4	2	2	0	0	0	0	0	0	0	0	0	0	0	0	0	0
Male	>60	Primary school or below	Retired	In a relationship	[18.5, 24.0)	Urban	Urban Employee Basic Medical Insurance	¥2,000-¥5,000	Former smoker	Squamous cell carcinoma	StageⅢ	<1 year	Daily exercise	Moderate knowledge	Necessary	None	None	None	All of the Above	2	3	3	2	4	4	3	4	4	4	1	3	3	4	3	2	0	0	0	0	0	0	0	0	0	0	0	0	0	0
Male	>60	Junior high school	Retired	In a relationship	[24.0~28.0)	Urban	Urban Employee Basic Medical Insurance	¥2,000-¥5,000	Current smoker	Small cell lung cancer	StageⅣ	<1 year	5-6 times per week	Moderate knowledge	Necessary	None	None	None	All of the Above	4	5	5	2	4	4	4	3	5	4	1	3	2	5	4	2	0	0	0	0	0	0	0	0	0	0	0	0	0	0
[truncated: 22 more columns]
